# Supplementary material for: Road Salts as Environmental Constraints in Urban Pond Food Webs
Source: PLoS One. 2014 Feb 26;9(2):e90168. doi: 10.1371/journal.pone.0090168 (PMC3935972; doi:10.1371/journal.pone.0090168)
Supplement: Table S4 — Zooplankton count data. (XLS) [file pone.0090168.s004.xls]

## Sheet: Zooplankton Counts
Table S4. Zooplankton family indentification and counts for 40 experimental mesocosms receiving chloride (high or low), tadpole (present or absent), and inoculum source (specific conductance = high or low) treatments.
Pond ID	Chloride	Tadpoles	Inoculum	Brachionidae	Synchaetidae	Notommatidae	Lecanidae	Philodinidae	Nauplii	Copepodite/type	Cyclopoid	Harpacticoid	Ostracod	Chydorus	Diaphanosoma	Ceriodaphnia	Simocephalus	Scapholeberis	Moina	Daphnia pulex-pulicaria	Daphnia parvula	Daphnia ambigua	Ephippia
1	High	Yes	High	192	0	2	1	0	36	0	1	0	0	1	0	0	0	0	0	0	0	0	0
2	Low	No	High	10	0	16	0	0	7	0	1	0	1	1	0	0	0	0	0	0	0	0	0
3	Low	Yes	High	16	3	14	1	0	12	0	1	0	1	0	0	0	0	0	0	0	0	0	0
4	High	Yes	f	27	0	0	0	0	1	0	0	0	0	0	0	0	0	0	0	2	1	0	6
5	High	No	High	79	0	4	0	0	22	0	0	0	0	0	0	0	0	2	0	0	0	0	0
6	Low	Yes	High	6	0	0	0	0	2	0	0	0	1	0	0	0	0	0	0	0	0	1	0
7	Low	Yes	Low	1	0	0	0	0	5	0	0	0	0	0	0	0	0	0	0	0	0	0	2
8	Low	No	Low	0	0	0	0	0	0	0	0	0	0	0	0	0	0	0	0	0	0	0	0
9	Low	No	High	8	0	1	0	0	5	0	1	0	0	10	1	0	0	0	0	0	0	0	1
10	High	No	Low	128	0	0	0	0	3	0	0	0	0	0	0	0	0	1	0	0	0	0	1
11	High	No	High	87	0	0	0	0	0	0	0	0	0	0	0	0	0	1	0	0	0	0	0
12	High	Yes	High	122	0	0	0	0	5	0	0	0	0	0	1	0	0	0	5	0	0	0	0
13	High	No	Low	85	2	0	0	0	0	0	0	0	0	0	0	0	0	0	0	3	0	0	1
14	Low	Yes	Low	0	0	0	0	0	0	0	0	0	0	0	0	0	0	0	0	0	0	0	0
15	Low	Yes	High	2	0	0	0	0	1	0	0	1	0	5	0	0	0	0	0	2	0	0	1
16	Low	No	High	0	0	0	0	0	2	1/cyclo	0	0	1	0	0	0	0	0	0	0	0	0	0
17	High	No	Low	300	0	0	0	0	0	1/cyclo	0	0	0	0	0	0	0	4	2	0	0	1	1
18	High	No	High	94	0	0	0	0	10	2/cyclo	0	0	0	0	0	0	0	0	2	0	1	0	1
19	High	Yes	Low	225	38	0	0	0	0	0	0	0	0	0	0	0	0	0	0	0	0	0	0
20	Low	No	Low	1	0	0	0	0	0	0	0	0	0	0	0	0	0	0	0	0	0	0	0
21	Low	Yes	Low	4	0	0	0	0	5	0	0	0	2	5	0	0	0	2	1	2	0	1	2
22	Low	No	Low	3	0	0	3	0	12	0	0	0	7	5	1	1	2	0	1	0	1	2	1
23	High	Yes	Low	23	17	0	0	0	0	0	0	0	0	0	0	0	0	0	2	0	0	0	1
24	High	No	High	42	0	0	0	0	1	2/cyclo	2	0	1	0	0	0	0	1	0	0	0	0	0
25	High	Yes	High	139	0	0	0	0	9	0	0	0	1	0	0	0	0	0	0	0	0	0	0
26	High	No	Low	266	0	0	0	0	2	1/cyclo	1	0	0	0	0	0	0	0	0	0	1	1	5
27	High	Yes	Low	442	0	0	0	0	1	0	0	0	0	0	0	0	0	0	1	0	0	0	1
28	Low	Yes	Low	4	0	0	0	0	5	0	1	0	0	1	0	0	0	1	0	0	0	0	0
29	Low	Yes	High	6	0	0	0	0	2	0	0	0	0	1	2	0	0	0	0	0	0	0	1
30	Low	No	Low	5	0	0	0	0	5	0	0	0	0	10	0	0	0	0	0	1	0	0	7
31	Low	No	Low	1	0	0	0	0	2	0	0	0	1	2	0	0	0	1	0	1	0	0	0
32	Low	Yes	High	1	0	0	0	0	6	1/cyclo	0	0	3	0	0	0	0	3	0	0	0	0	3
33	Low	No	High	0	0	0	0	0	0	0	0	0	0	0	0	0	0	0	0	0	0	0	0
34	High	Yes	High	145	0	0	0	1	9	1/cyclo	0	0	0	0	0	0	0	0	0	0	0	0	0
35	Low	Yes	Low	1	0	1	0	0	1	0	0	0	1	3	0	0	0	0	0	0	0	0	3
36	High	Yes	Low	309	0	0	0	0	0	0	0	0	0	0	0	0	0	0	1	0	0	0	0
37	High	No	High	299	0	0	0	0	10	0	0	0	2	0	0	0	0	1	4	0	0	0	0
38	High	Yes	High	530	2	0	0	0	4	0	0	0	0	0	0	0	0	0	0	0	0	0	0
39	High	No	Low	52	0	0	0	0	7	4/cyclo	0	0	0	8	0	0	0	1	1	1	0	0	5
40	Low	No	High	34	0	0	0	0	44	0	0	0	1	5	0	0	0	1	0	0	0	0	0
